# Supplementary material for: An adolescent case of ASXL3-related disorder with delayed onset of feeding difficulty
Source: BMC Pediatr. 2024 May 6;24:308. doi: 10.1186/s12887-024-04774-3 (PMC11071253; doi:10.1186/s12887-024-04774-3)
Supplement: Supplementary file 1 — Supplementary Material 1 [file 12887_2024_4774_MOESM1_ESM.xlsx]

## Sheet: Sheet1
	Supplementary table 1. Changes in social maturity test taken from parents after the admission
	Category	Before onset	After onset
	Independence	3 y 8 m	3 y 8 m
	Movement	2 y 0 m	1 y 2 m
	Operation	5 y 2 m	3 y 5 m
	Communication	2 y 4 m	2 y 0 m
	Participation	2y 11m	0 y 10 m
	Self-control	3 y 8 m	2 y 1 m
	y: years; m: months
