# Supplementary material for: An adolescent case of ASXL3-related disorder with delayed onset of feeding difficulty
Source: BMC Pediatr. 2024 May 6;24:308. doi: 10.1186/s12887-024-04774-3 (PMC11071253; doi:10.1186/s12887-024-04774-3)
Supplement: Supplementary file 2 — Supplementary Material 2 [file 12887_2024_4774_MOESM2_ESM.xlsx]

## Sheet: Sheet1
Supplementary Table 2. Blood test at admission
White blood cell	8200/μL	Albumin	4.4 mg/dL
Hemoglobin	13.2 g/dL	Total protein	7.1 mg/dL
Platelet	30.4 x 104/μL	Glucoose	75 mg/dL
Sodium	138 mmol/L	Hemoglobin A1c	6.0%
Potassium	4.1 mmol/L	Thyroid stimulating hormone	1.94 μIU/mL
Chloride	103 mmol/L	Free thyroxin3	1.76 ng/dL
Aspartate aminotransferase	25 IU/L	Free thyroxin4	4.0 pg/mL
Alanine aminotransferase	38 IU/L	Prolactin	4.68 ng/mL
Lactic dehydrogenase	143 IU/L	Estradiol	42.7 pg/mL
Total cholesterol	222 mg/dL	Testosterone	0.4 ng/dL
High density lipoprotein‐cholesterol	49 mg/dL	Insulin-like growth factor 1	333 ng/mL
Low-density lipoprotein‐cholesterol	147 mg/dL	Dehydroepiandrosterone sulfate	197 μg/dL
Triglyceride	320 mg/dL	Cortisol	6.18 μg/dL
γ-glutamyltransferase	22 IU/L	Adrenocorticotropic hormone	24.0 pg/mL
Urea nitrogen	9.6 mg/dL	Luteinizing hormone	9.36 mIU/mL
Creatinine	0.43 mg/dL	Follicle stimulating hormone	5.9 mIU/mL
